# Supplementary material for: An Enzyme-Free Impedimetric Sensor Based on Flower-like NiO/Carbon Microspheres for L-Glutamic Acid Assay
Source: Biosensors (Basel). 2024 Nov 9;14(11):543. doi: 10.3390/bios14110543 (PMC11591706; doi:10.3390/bios14110543)
Supplement: Supplementary file 1 [file biosensors-14-00543-s001.zip]

Archive with 1 entries (1 files):
- biosensors-3287215-supplementary.pdf
